# Supplementary material for: A Reversibly Thermoresponsive, Theranostic Nanoemulgel for Tacrolimus Delivery to Activated Macrophages: Formulation and In Vitro Validation
Source: Pharmaceutics. 2023 Sep 22;15(10):2372. doi: 10.3390/pharmaceutics15102372 (PMC10610217; doi:10.3390/pharmaceutics15102372)
Supplement: Supplementary file 1 [file pharmaceutics-15-02372-s001.zip]

Archive with 1 entries (1 files):
- pharmaceutics-2612504-supplementary.pdf
